# Supplementary material for: ADA2b and GCN5 Affect Cytokinin Signaling by Modulating Histone Acetylation and Gene Expression during Root Growth of Arabidopsis thaliana
Source: Plants (Basel). 2022 May 18;11(10):1335. doi: 10.3390/plants11101335 (PMC9148027; doi:10.3390/plants11101335)
Supplement: Supplementary file 1 [file plants-11-01335-s001.zip]

Archive with 1 entries (1 files):
- plants-1698116-supplementary.pdf
